# Supplementary material for: Eyeless cave-dwelling Leptonetela spiders still rely on light
Source: Sci Adv. 2023 Dec 20;9(51):eadj0348. doi: 10.1126/sciadv.adj0348 (PMC10732526; doi:10.1126/sciadv.adj0348)
Supplement: Supplementary file 2 — Movies S1 and S2 [file sciadv.adj0348_movies_s1_and_s2.zip]

Archive with 2 entries (2 files):
- adj0348_Movie_S1.mp4
- adj0348_Movie_S2.mp4
